# Supplementary material for: Novel Thiazole-Based SIRT2 Inhibitors Discovered via Molecular Modelling Studies and Enzymatic Assays
Source: Pharmaceuticals (Basel). 2023 Sep 18;16(9):1316. doi: 10.3390/ph16091316 (PMC10535842; doi:10.3390/ph16091316)
Supplement: Supplementary file 1 [file pharmaceuticals-16-01316-s001.zip]

Archive with 1 entries (1 files):
- pharmaceuticals-2556008-supplementary.pdf
